# Supplementary material for: Evaluation of Methods for Collecting Mosquitoes (Culicidae: Diptera) in Canopy and Ground Strata in the Brazilian Savanna
Source: Trop Med Infect Dis. 2022 Dec 19;7(12):446. doi: 10.3390/tropicalmed7120446 (PMC9783515; doi:10.3390/tropicalmed7120446)
Supplement: Supplementary file 1 [file tropicalmed-07-00446-s001.zip]

Archive with 1 entries (1 files):
- tropicalmed-1989591-supplementary.pdf
